# Supplementary material for: Characterizing clinical heterogeneity in an inpatient service treating mental, substance use and concurrent disorders
Source: PLOS Ment Health. 2024 Jul 8;1(2):e0000074. doi: 10.1371/journal.pmen.0000074 (PMC12798365; doi:10.1371/journal.pmen.0000074)
Supplement: S1 Data — (XLSX) [file pmen.0000074.s001.xlsx]

## Sheet: Sheet1
CaseID	age	SEX	ALSU_SUM_BL- Sum of the responses of the substance use disorder DSM-5 criteria for alcohol	MJSU_SUM_BL	CC_ST	CCSU_SUM_BL	STSU_SUM_BL	OPSU_SUM_BL	SA_SE	SASU_SUM_BL	SESU_SUM_BL	HA_IN_OT	HASU_SUM_BL	INSU_SUM_BL	OTSU_SUM_BL	OTHERS	SUMPHQ_BL	SUMGAD_BL	PCLSUM_BL	DD 100 LOG 10	DD_1000_Log 10	NEGURG_BL	POSURG_BL	LACKPRM_BL	LACKPER_BL	SENSEEK_BL
88	51	1	9	9	0	0	0	0	1	1	1	10	1	0	10	10	27	20	77	1.23045	1.23045	4	7	12	5	4
89	47	1	7	7	0	0	0	0	0	0	0	0	0	0	0	0	12	13	43	-0.38934	-0.539102	13	14	11	14	13
90	22	1	0	7	10	10	0	0	0	0	0	0	0	0	0	0	9	8	32	-2.17328	-2.17328	9	7	9	9	9
91	22	2	0	7	0	0	0	0	0	0	0	0	0	0	0	0	11	20	35	-1.08355	-1.4023	9	13	11	12	15
92	21	1	0	11	0	0	0	0	1	0	1	0	0	0	0	1	22	14	41	-0.238824	-0.38934	6	13	10	9	7
93	29	1	3	11	0	0	0	0	0	0	0	0	0	0	0	0	20	21	68	-1.63451	-1.23433	4	4	10	9	10
94	46	2	0	5	0	0	0	0	0	0	0	6	0	0	6	6	19	11	59	-0.931814	-1.08355	7	11	9	10	12
95	53	2	1	2	0	0	0	0	0	0	0	0	0	0	0	0	24	13	49	-2.32422	-2.32422	9	13	8	12	4
96	52	1	7	1	0	0	0	0	0	0	0	0	0	0	0	0	24	21	76	-2.47496	-3.5544	7	13	14	15	10
97	26	2	7	0	1	1	0	0	0	0	0	0	0	0	0	0	17	7	51	-3.10182	-3.73049	12	14	4	8	11
98	54	2	5	0	0	0	0	0	0	0	0	0	0	0	0	0	14	14	59	-2.47496	-2.95078	6	15	8	8	14
99	29	1	11	0	0	0	0	0	0	0	0	0	0	0	0	0	18	12	39	-1.8729	-2.17328	5	14	9	6	7
100	22	2	10	0	4	4	0	0	0	0	0	0	0	0	0	0	17	19	67	-1.4023	-1.08355	9	14	8	9	16
101	20	1	11	0	11	0	11	11	10	10	10	0	0	0	0	11	14	21	62	-0.539102	-0.723538	9	10	12	11	8
102	36	2	6	0	2	2	0	8	8	0	8	0	0	0	0	8	18	21	59	-1.8729	-1.63451	8	15	7	4	13
103	60	1	4	0	0	0	0	0	0	0	0	0	0	0	0	0	21	11	53	-1.4023	-2.02273	9	11	8	7	13
104	57	1	1	1	0	0	0	0	1	0	1	0	0	0	0	1	19	13	54	-2.17328	-2.17328	5	6	8	4	5
105	50	1	0	0	0	0	0	0	0	0	0	0	0	0	0	0	23	13	60	-3.95861	-3.95861	8	15	5	4	8
106	32	2	0	1	0	0	0	0	0	0	0	0	0	0	0	0	14	18	58	-0.723538	-1.63451	8	15	8	6	13
107	37	2	0	0	0	0	0	0	0	0	0	0	0	0	0	0	26	21	69	-1.23433	-1.8729	8	15	6	5	15
108	32	1	6	0	0	0	0	0	0	0	0	0	0	0	0	0	23	13	64	-2.17328	-1.8729	9	13	10	8	8
109	45	1	0	0	0	0	0	0	0	0	0	0	0	0	0	0	23	12	55	-0.723538	0.149219	13	16	9	13	15
110	32	2	0	1	0	0	0	0	0	0	0	0	0	0	0	0	15	20	60	-1.08355	-1.63451	13	16	10	4	13
111	64	1	0	0	0	0	0	0	0	0	0	0	0	0	0	0	14	11	40	-2.17328	-3.10182	11	15	5	4	9
112	33	1	0	0	11	11	0	0	0	0	0	0	0	0	0	0	16	9	61	-3.73049	-3.88941	10	12	8	9	10
113	44	1	11	10	0	0	0	0	0	0	0	0	0	0	0	0	20	18	10	-1.63451	-1.63451	8	16	8	10	15
114	46	2	8	0	0	0	0	0	0	0	0	0	0	0	0	0	10	15	40	-1.8729	-1.8729	5	9	7	7	10
115	67	1	3	0	0	0	0	0	0	0	0	0	0	0	0	0	19	16	56	-0.38934	-0.38934	5	11	10	7	13
116	24	2	0	0	9	0	9	0	10	7	10	10	0	0	10	10	18	17	57	-1.4023	-0.238824	5	5	9	4	6
117	42	1	8	0	4	4	0	0	0	0	0	0	0	0	0	0	5	4	36	-1.4023	-2.95078	11	12	11	10	8
118	28	2	0	1	10	2	10	0	0	0	0	0	0	0	0	0	11	8	61	-1.63451	-2.17328	4	8	15	13	9
119	43	1	0	1	0	0	0	0	0	0	0	0	0	0	0	0	20	20	62	-3.21325	-3.36351	9	15	6	4	7
120	52	2	1	7	0	0	0	0	0	0	0	0	0	0	0	0	16	17	58	-1.4023	-1.8729	7	11	11	12	9
121	54	1	3	2	0	0	0	0	0	0	0	0	0	0	0	0	11	20	48	-1.4023	-1.63451	11	15	7	8	13
122	38	1	5	1	0	0	0	0	0	0	0	0	0	0	0	0	22	18	33	-2.17328	-2.95078	5	12	13	11	10
123	37	2	2	0	11	11	0	0	0	0	0	0	0	0	0	0	0	8	17	-0.38934	-1.4023	7	9	9	8	6
124	19	2	1	7	0	0	0	0	0	0	0	0	0	0	0	0	24	18	54	-3.95861	-3.95861	8	8	6	8	5
125	26	2	3	5	0	0	0	0	0	0	0	0	0	0	0	0	27	16	39	-2.17328	-3.5544	8	6	9	11	4
126	27	2	0	5	2	0	2	0	0	0	0	10	10	0	0	10	21	21	61	-0.931814	-0.931814	7	11	13	13	8
127	21	1	1	3	0	0	0	0	0	0	0	1	1	0	0	1	23	16	37	-3.95861	-3.95861	11	16	7	11	7
128	59	1	5	1	0	0	0	0	1	1	0	0	0	0	0	1	10	14	20	-2.7122	-3.36351	11	15	4	4	7
129	54	1	1	0	0	0	0	0	0	0	0	0	0	0	0	0	8	3	47	-2.17328	-2.47496	15	11	7	5	9
130	35	2	9	0	0	0	0	0	0	0	0	0	0	0	0	0	27	11	55	-1.63451	-2.95078	6	10	6	13	14
131	63	1	9	0	0	0	0	0	0	0	0	0	0	0	0	0	10	10	30	-2.17328	-2.95078	13	13	6	9	9
132	34	1	8	0	0	0	0	0	6	6	6	0	0	0	0	6	21	17	54	-2.47496	-2.47496	9	15	8	6	7
133	47	1	1	1	0	0	0	0	0	0	0	0	0	0	0	0	22	18	54	-1.23433	-1.8729	8	12	8	6	12
134	57	1	0	0	0	0	0	0	0	0	0	0	0	0	0	0	24	21	74
135	31	2	0	5	0	0	0	0	0	0	0	0	0	0	0	0	20	18	32	-2.32422	-3.10182	6	15	8	8	15
136	24	1	0	5	7	7	0	0	0	0	0	2	2	0	0	2	17	18	34	-1.23433	-1.63451	5	10	7	6	6
137	28	1	0	3	0	0	0	0	0	0	0	0	0	0	0	0	13	21	25	-1.4023	-1.4023	6	14	12	13	12
138	39	1	0	0	0	0	0	0	0	0	0	0	0	0	0	0	14	16	64	-3.95861	-3.95861	12	12	13	10	11
139	44	2	1	1	0	0	0	0	0	0	0	2	0	0	2	2	17	15	69	-0.931814	-2.32422	5	9	15	9	13
140	44	1	0	0	0	0	0	0	0	0	0	0	0	0	0	0	20	14	55	-0.723538	-0.539102	10	12	8	9	11
141	25	1	0	0	0	0	0	0	0	0	0	0	0	0	0	0	18	15	24	-2.32422	-2.32422	7	11	11	7	12
142	39	2	1	0	0	0	0	0	0	0	0	0	0	0	0	0	14	6	48	-1.8729	-1.8729	11	14	11	9	8
143	47	1	0	1	0	0	0	0	0	0	0	0	0	0	0	0	13	15	68	-0.723538	-0.931814	12	13	6	4	9
144	65	1	9	5	0	0	0	0	0	0	0	0	0	0	0	0	10	6	20	-0.38934	-2.17328	7	10	7	4	11
145	61	1	4	3	0	0	0	0	0	0	0	0	0	0	0	0	22	18	56	-1.8729	-2.32422	6	12	8	4	12
146	33	1	0	2	11	0	11	11	0	0	0	0	0	0	0	11	11	10	29	-1.08355	-1.63451	8	8	9	8	8
147	55	2	11	1	0	0	0	0	0	0	0	0	0	0	0	0	16	8	52	-0.38934	-1.8729	5	5	11	11	9
148	32	1	7	1	6	6	0	0	0	0	0	0	0	0	0	0	18	16	61	-1.63451	-1.8729	8	10	7	4	9
149	51	2	2	0	0	0	0	0	0	0	0	0	0	0	0	0	16	18	43	-3.36351	-3.36351	9	12	6	5	11
150	51	1	2	0	0	0	0	0	0	0	0	0	0	0	0	0	7	4	37	-1.4023	-2.17328	12	12	4	7	9
151	23	1	6	1	0	0	0	0	0	0	0	0	0	0	0	0	13	16	50	-2.32422	-2.95078	10	13	12	10	12
152	31	1	9	6	9	9	0	0	0	0	0	0	0	0	0	0	16	12	47	0.149219	-0.38934	5	8	11	8	7
153	29	1	8	6	0	0	0	0	9	9	6	3	3	0	0	9	14	21	55	-0.723538	-2.02273	6	9	14	13	9
154	21	2	0	6	0	0	0	0	0	0	0	0	0	0	0	0	25	21	64	-1.8729	-2.47496	7	14	9	14	8
155	19	1	0	0	0	0	0	0	0	0	0	0	0	0	0	0	20	18	34	-2.17328	-3.10182	9	12	6	7	13
156	25	1	0	1	0	0	0	0	0	0	0	0	0	0	0	0	23	18	68	-3.10182	-2.95078	12	13	5	4	7
157	24	2	11	7	2	2	2	10	7	0	7	2	2	0	0	10	13	21	24	-0.238824	-1.08355	5	6	13	9	10
158	20	2	1	10	0	0	0	0	0	0	0	0	0	0	0	0	26	15	59	-1.08355	-1.23433	8	9	9	9	14
159	31	1	11	4	3	3	0	0	0	0	0	0	0	0	0	0	20	21	69	-0.38934	-0.539102	10	11	9	5	7
160	20	2	1	5	0	0	0	0	0	0	0	0	0	0	0	0	20	20	55	-2.17328	-2.02273	9	13	9	8	12
161	36	2	0	4	0	0	0	0	0	0	0	0	0	0	0	0	16	15	57	-0.931814	-1.63451	9	8	8	9	12
162	26	1	9	1	0	0	0	0	0	0	0	0	0	0	0	0	19	15	53	-2.17328	-2.47496	10	11	8	8	4
163	22	2	1	1	0	0	0	0	0	0	0	0	0	0	0	0	13	12	48	-2.47496	-2.7122	10	16	4	5	7
164	52	2	1	1	0	0	0	0	0	0	0	0	0	0	0	0	12	11	39	-2.7122	-3.36351	9	10	5	5	13
165	25	1	1	4	0	0	0	0	0	0	0	0	0	0	0	0	18	14	47	-2.17328	-2.95078	8	10	11	12	12
166	26	1	0	5	6	6	0	0	0	0	0	0	0	0	0	0	15	10	42	-1.63451	-2.17328	9	15	5	8	12
167	36	1	11	3	0	0	0	0	0	0	0	0	0	0	0	0	23	20	74	-2.17328	-1.23433	4	9	9	5	6
168	39	1	8	2	3	3	0	0	0	0	0	1	1	0	0	1	16	21	62	-2.47496	-2.47496	7	11	5	6	8
169	35	1	0	2	0	0	0	0	0	0	0	0	0	0	0	0	24	17	53	-1.8729	-2.95078	11	14	15	8	8
170	48	1	0	2	0	0	0	0	0	0	0	0	0	0	0	0	21	17	65	1.38021	1.38021	4	8	11	7	8
171	36	1	8	0	2	2	0	0	0	0	0	0	0	0	0	0	18	16	66	-2.17328	-1.08355	7	7	13	11	6
172	56	1	9	0	0	0	0	0	0	0	0	0	0	0	0	0	17	14	55	-1.8729	-1.8729	9	12	9	8	9
173	39	2	2	1	0	0	0	0	0	0	0	0	0	0	0	0	22	18	72	-0.539102	-1.08355	9	13	4	7	10
174	34	1	4	1	0	0	0	0	0	0	0	0	0	0	0	0	22	16	62	-1.63451	-1.63451	7	10	7	6	6
175	36	1	1	0	0	0	0	0	0	0	0	0	0	0	0	0	25	16	78	-3.21325	-3.36351	11	12	6	7	5
176	19	2	4	1	0	0	0	0	0	0	0	0	0	0	0	0	18	10	22	-2.17328	-2.17328	7	16	10	15	16
177	64	1	7	1	0	0	0	0	0	0	0	0	0	0	0	0	16	14	71	-3.95861	-2.95078	6	12	4	8	11
178	31	2	0	0	0	0	0	0	0	0	0	0	0	0	0	0	23	18	54	-2.47496	-2.47496	12	16	8	9	14
179	34	1	0	0	0	0	0	0	0	0	0	0	0	0	0	0	15	15	55	-3.95861	-3.95861	6	10	8	8	9
180	53	2	0	0	0	0	0	0	0	0	0	0	0	0	0	0	24	21	72	-1.4023	-1.8729	14	16	9	15	13
181	48	1	0	0	0	0	0	0	1	1	0	0	0	0	0	1	25	21	76	-1.4023	-1.63451	5	12	9	8	15
182	48	2	8	0	0	0	0	0	0	0	0	0	0	0	0	0	13	10	25	-2.17328	-2.7122	10	14	5	12	9
183	63	1	10	0	0	0	0	0	0	0	0	0	0	0	0	0	8	2	22	-1.8729	-2.17328	8	11	8	10	13
184	68	2	3	0	0	0	0	3	3	3	3	0	0	0	0	3	15	12	37	-2.17328	-1.63451	10	16	6	10	16
185	63	1	11	0	0	0	0	0	0	0	0	0	0	0	0	0	12	10	41	-1.8729	-2.95078	9	9	8	6	7
186	42	1	10	0	0	0	0	0	0	0	0	0	0	0	0	0	27	21	80	-2.17328	-3.5544	5	8	11	9	5
187	61	1	11	0	0	0	0	0	0	0	0	0	0	0	0	0	20	18	69	-1.4023	-0.38934	6	8	4	8	11
188	51	2	4	0	0	0	0	0	0	0	0	0	0	0	0	0	4	3	7	-1.8729	-2.02273	12	15	6	5	13
189	45	1	0	0	0	0	0	0	0	0	0	0	0	0	0	0	17	12	42	-2.95078	-2.95078	8	13	5	5	10
190	68	1	9	0	0	0	0	0	0	0	0	0	0	0	0	0	14	18	54	-1.8729	-2.17328	9	8	7	5	7
191	34	1	6	0	11	0	11	0	0	0	0	0	0	0	0	0	20	16	58	-0.539102	-1.23433	4	11	14	13	6
192	26	1	1	0	11	2	11	0	0	0	0	0	0	0	0	0	15	21	68	-1.4023	-1.63451	4	4	10	10	10
193	42	1	0	0	0	0	0	0	0	0	0	0	0	0	0	0	13	12	45	-2.32422	-2.17328	13	16	5	8	8
194	52	2	4	0	0	0	0	0	0	0	0	0	0	0	0	0	9	1	29	-2.32422	-3.10182	8	15	9	11	13
195	57	2	4	0	0	0	0	0	0	0	0	0	0	0	0	0	16	9	47	-3.73049	-3.5544	10	13	8	7	15
196	23	2	9	0	4	4	0	0	0	0	0	0	0	0	0	0	13	18	43	-1.63451	-2.32422	5	6	11	8	10
197	40	2	0	0	0	0	0	0	0	0	0	0	0	0	0	0	11	9	49	-2.02273	-2.17328	13	15	7	9	13
198	44	1	7	0	0	0	0	0	0	0	0	0	0	0	0	0	18	15	63	-1.4023	-1.4023	9	13	11	9	9
199	43	1	2	0	0	0	0	0	0	0	0	0	0	0	0	0	13	14	61	-2.02273	-2.7122	12	16	6	9	10
200	65	2	5	0	0	0	0	0	0	0	0	0	0	0	0	0	9	8	38	-2.32422	-3.10182	9	15	4	5	6
201	35	1	10	0	10	10	0	0	0	0	0	0	0	0	0	0	9	4	25	-0.539102	-0.931814	7	10	9	8	7
202	63	1	5	0	0	0	0	0	0	0	0	0	0	0	0	0	9	3	47	0.990783	0.990783	13	16	5	4	5
203	48	1	2	0	0	0	0	0	0	0	0	0	0	0	0	0	4	4	16	-2.02273	-2.95078	16	16	6	6	9
204	53	1	0	0	0	0	0	0	0	0	0	0	0	0	0	0	17	10	41	-1.4023	-1.8729	10	13	9	9	8
205	31	1	1	0	0	0	0	0	0	0	0	0	0	0	0	0	17	19	59	-2.17328	-2.7122	13	16	5	7	10
206	51	1	2	0	0	0	0	0	0	0	0	0	0	0	0	0	25	11	63	-2.95078	-2.95078	15	16	4	7	15
207	32	2	1	0	0	0	0	0	0	0	0	0	0	0	0	0	22	12	58			10	14	6	6	13
208	57	1	0	0	0	0	0	0	0	0	0	0	0	0	0	0	11	12	38	-1.63451	-2.47496	14	15	7	6	14
209	53	2	1	0	0	0	0	0	0	0	0	0	0	0	0	0	12	12	48	-1.4023	-2.02273	8	13	7	9	9
210	18	2	3	0	3	2	3	3	1	0	1	0	0	0	0	3	4	5	11	-1.63451	-1.8729	14	12	7	7	15
211	32	1	11	0	11	11	0	0	0	0	0	0	0	0	0	0	13	12	63	-2.32422	-2.47496	6	7	10	8	6
212	47	1	0	0	0	0	0	0	0	0	0	0	0	0	0	0	15	18	47	-2.02273	-3.36351	9	13	12	4	12
213	57	1	3	0	0	0	0	0	0	0	0	0	0	0	0	0	17	6	47	-3.95861	-3.95861	15	16	8	7	15
214	38	1	7	0	0	0	0	0	0	0	0	0	0	0	0	0	24	19	73	-0.723538	-0.931814	9	7	16	16	7
215	24	1	6	0	2	2	0	0	9	0	9	0	0	0	0	9	17	13	48	-2.17328	-2.17328	6	8	11	8	5
216	51	2	0	0	0	0	0	0	0	0	0	0	0	0	0	0	13	12	17	-3.10182	-3.10182	14	14	7	6	11
217	47	1	0	0	0	0	0	0	0	0	0	0	0	0	0	0	20	19	53	-2.17328	-2.17328	16	16	4	4	7
218	23	2	0	0	3	0	3	11	0	0	0	4	0	0	4	11	18	11	49	-2.47496	-3.21325	10	14	8	11	10
219	22	1	4	0	0	0	0	0	0	0	0	0	0	0	0	0	21	10	52	-3.5544	-3.5544	5	8	9	4	10
220	47	1	0	0	5	0	5	11	6	0	6	3	3	0	0	11	17	10	34	-0.723538	-1.08355	7	12	16	7	9
221	49	2	2	0	0	0	0	0	0	0	0	0	0	0	0	0	19	16	59	-0.931814	-1.63451	7	16	4	4	14
222	46	2	10	0	0	0	0	0	0	0	0	0	0	0	0	0	25	17	79	-0.38934	-0.38934	9	11	11	11	13
223	28	2	11	0	10	10	6	0	0	0	0	0	0	0	0	0	26	21	77	-1.4023	-1.63451	4	10	10	4	7
224	49	1	1	0	0	0	0	0	3	3	0	0	0	0	0	3	25	18	65	-2.17328	-2.32422	8	12	8	8	10
225	43	1	7	0	0	0	0	1	0	0	0	0	0	0	0	1	6	7	34	-1.23433	-1.23433	8	12	10	9	12
226	36	1	0	0	0	0	0	0	0	0	0	0	0	0	0	0	16	16	66	-2.47496	-2.47496	8	10	8	4	11
227	49	1	5	0	0	0	0	0	2	2	0	0	0	0	0	2	9	11	36	-1.63451	-1.63451	10	13	10	8	14
228	43	1	10	0	0	0	0	0	0	0	0	0	0	0	0	0	26	21	72	1.23045	1.38021	5	7	9	5	9
229	29	2	0	0	11	11	1	0	0	0	0	0	0	0	0	0	18	6	20	-2.02273	-2.17328	10	12	9	6	7
230	33	2	2	0	0	0	0	0	2	2	2	0	0	0	0	2	5	6	22	-1.08355	-1.08355	16	16	6	4	14
231	41	1	0	0	5	5	0	0	0	0	0	0	0	0	0	0	7	1	0	-3.95861	-3.95861	14	16	5	7	8
232	52	1	0	0	0	0	0	0	0	0	0	0	0	0	0	0	23	21	0	-1.4023	1.38021	8	8	10	6	10
233	52	1	0	0	0	0	0	0	5	5	0	0	0	0	0	5	22	18	66	-2.17328	-1.8729	5	6	11	12	12
234	68	2	1	0	0	0	0	0	0	0	0	0	0	0	0	0	13	8	52	-3.5544	-3.5544	14	16	5	6	9
235	46	2	0	0	0	0	0	0	0	0	0	0	0	0	0	0	21	18	75	-3.95861	-3.95861	10	13	7	7	11
236	40	1	0	0	0	0	0	0	0	0	0	0	0	0	0	0	24	19	38	-0.0883098	0.363612	13	14	9	8	11
237	68	1	9	0	0	0	0	0	0	0	0	0	0	0	0	0	16	14	54	-1.08355	-1.63451	9	10	7	5	8
238	31	1	0	0	0	0	0	0	0	0	0	0	0	0	0	0	10	16	48	-3.10182	-3.5544	8	15	7	5	10
239	38	1	3	0	0	0	0	0	0	0	0	0	0	0	0	0	14	15	32	-2.17328	-2.7122	8	15	8	9	9
240	42	1	0	0	0	0	0	0	0	0	0	0	0	0	0	0	26	21	60	-1.8729	-2.95078	5	8	8	6	9
241	50	2	0	0	0	0	0	0	0	0	0	0	0	0	0	0	19	21	60	-1.63451	-1.63451	12	12	7	9	10
242	32	2	0	0	0	0	0	0	0	0	0	0	0	0	0	0	21	21	74	-3.95861	-3.95861	5	11	8	6	6
243	24	2	0	0	0	0	0	0	0	0	0	0	0	0	0	0	23	16	70	0.149219	-0.0883098	8	13	4	6	12
244	31	2	0	0	0	0	0	0	0	0	0	0	0	0	0	0	18	16	21	-2.32422	-2.95078	14	16	4	6	16
245	42	2	0	0	0	0	0	0	0	0	0	0	0	0	0	0	7	11	32	-1.8729	-1.63451	10	16	9	6	12
246	25	1	0	0	0	0	0	0	0	0	0	0	0	0	0	0	14	9	29	-1.4023	-1.4023	11	14	8	6	15
247	42	1	0	0	0	0	0	0	0	0	0	0	0	0	0	0	14	21	64	-0.38934	-0.38934	7	7	9	7	5
248	39	2	0	0	0	0	0	0	0	0	0	0	0	0	0	0	23	19	67	-1.4023	-2.17328	4	7	13	6	8
249	56	2	0	0	0	0	0	0	0	0	0	0	0	0	0	0	24	20	74	-0.723538	-1.4023	14	16	4	5	7
250	58	2	0	0	0	0	0	0	0	0	0	0	0	0	0	0	13	17	54	-0.238824	-0.238824	5	7	15	10	4
251	61	2	0	0	0	0	0	0	0	0	0	0	0	0	0	0	19	17	9	-3.10182	-3.5544	14	16	5	4	14
252	62	2	0	0	0	0	0	0	0	0	0	0	0	0	0	0	10	5	26	-2.95078	-0.0883098	13	15	7	9	8
253	63	2	0	0	0	0	0	0	0	0	0	0	0	0	0	0	2	1	25	1.38021	1.38021	14	16	5	7	16
254	46	2	0	0	0	0	0	0	0	0	0	0	0	0	0	0	22	21	66	-2.95078	-2.7122	9	15	7	6	12
255	47	1	0	0	0	0	0	0	0	0	0	0	0	0	0	0	19	15	51	-2.47496	-2.47496	12	16	6	7	6
256	65	1	0	0	0	0	0	0	0	0	0	0	0	0	0	0	0	0	35	-2.32422	-1.8729	16	16	8	6	8
257	55	1	0	0	0	0	0	0	0	0	0	0	0	0	0	0	13	14	66	-1.8729	-2.17328	10	11	8	6	7
258	63	1	0	0	0	0	0	0	0	0	0	0	0	0	0	0	27	15	38	-2.95078	-1.63451	8	16	7	9	14
259	64	1	0	0	0	0	0	0	0	0	0	0	0	0	0	0	12	18	62	-1.4023	-1.4023	5	11	11	8	9
260	42	2	0	0	0	0	0	0	0	0	0	0	0	0	0	0	16	17	49	-1.63451	-1.8729	11	14	6	5	14
261	71	2	0	0	0	0	0	0	0	0	0	0	0	0	0	0	22	18	48	-2.95078	-2.95078	13	16	5	6	16
262	22	2	0	0	0	0	0	0	0	0	0	0	0	0	0	0	21	0	26	-2.95078	-3.10182	12	16	7	9	15
263	49	2	0	0	0	0	0	0	0	0	0	0	0	0	0	0	19	16	39	-1.8729	-1.8729	11	13	5	5	14
264	24	2	0	0	0	0	0	0	0	0	0	0	0	0	0	0	26	21	70	1.23045	1.38021	13	13	9	14	12
																						Neg.Urg
																				-1.78746	-2.01713	8.97159	12.108	8.27841	7.78409	10.0852
																				1.10681	1.18855	3.08254	3.14865	2.77062	2.78957	3.14935
																						1	1	1	1	1
